# Supplementary material for: PCSK9 inhibitors and osteoporosis: mendelian randomization and meta-analysis
Source: BMC Musculoskelet Disord. 2024 Jul 16;25:548. doi: 10.1186/s12891-024-07674-w (PMC11251371; doi:10.1186/s12891-024-07674-w)
Supplement: Supplementary file 1 — Supplementary Material 1 [file 12891_2024_7674_MOESM1_ESM.xls]

## Sheet: Sheet1
Table S1 The detail of instrumental variable corresponding to PCSK9 and HMGCR.
	SNP	chr	pos	Beta	SE	p-value	Effect alleles	Other alleles	R2	F
PCSK9	rs505151	1	55529187	-0.073956	0.0088079	5.3e-17	A	G	0.000338631	68.3168
PCSK9	rs10493176	1	55538552	-0.0577103	0.00589916	7.3e-23	G	T	0.000466448	94.1153
PCSK9	rs3976734	1	55489960	-0.02817	0.00345948	3.5e-16	G	A	0.000371977	75.0468
PCSK9	rs2483205	1	55518316	-0.0334091	0.00320423	8e-26	T	C	0.000549725	110.927
PCSK9	rs6691964	1	55433978	-0.031203	0.00534137	7e-09	A	G	0.000163742	33.0283
PCSK9	rs17111503	1	55503448	0.0421054	0.00352171	2e-33	G	A	0.000696136	140.492
PCSK9	rs12732125	1	55470153	-0.11109	0.0110178	2.7e-24	T	C	0.000491275	99.1272
PCSK9	rs11591147	1	55505647	-0.343211	0.0118485	1e-187	T	G	0.00402994	816.032
PCSK9	rs11587071	1	55522674	-0.0278058	0.00416174	9.7e-12	T	C	0.000217654	43.9052
PCSK9	rs77875082	1	55485042	0.053705	0.0090405	2.7e-09	A	G	0.00018136	36.5826
PCSK9	rs2495500	1	55487668	-0.023115	0.00348575	5.2e-11	T	A	0.000212277	42.8203
PCSK9	rs4927191	1	55491702	-0.0429521	0.00352763	1.6e-34	C	T	0.000731815	147.698
PCSK9	rs72660539	1	55494906	0.0366186	0.00458604	2.8e-15	A	G	0.000312293	63.0016
PCSK9	rs7543163	1	55515481	0.034815	0.00320188	8.1e-28	T	C	0.000574668	115.963
PCSK9	rs472495	1	55521313	0.0447232	0.00325971	1.2e-43	T	G	0.000911502	183.996
PCSK9	rs530804537	1	55583210	-0.201771	0.0149329	3.1e-43	A	G	0.0009065	182.985
HMGCR	rs10079346	5	74536655	0.0392565	0.00322442	1.9e-34	A	G	0.000713568	144.012
HMGCR	rs17648121	5	74650106	0.059432	0.00925546	1e-10	T	C	0.000203307	41.0104
HMGCR	rs2006760	5	74562029	0.0318844	0.00389125	1.2e-16	G	C	0.000331803	66.939
HMGCR	rs2303152	5	74641707	0.0311566	0.00514506	7.4e-10	A	G	0.000177333	35.7701
HMGCR	rs4704213	5	74682900	0.05243	0.00471174	1.5e-28	A	G	0.000597839	120.642
HMGCR	rs55727654	5	74651864	0.0373204	0.00437044	2.3e-17	A	G	0.000353029	71.2225
HMGCR	rs6453131	5	74644706	0.0565272	0.00320968	2.3e-69	G	T	0.00149735	302.433
PCSK9, proprotein convertase subtilisin/kexin 9; HMGCR, 3-hydroxy-3-methylglutaryl coenzyme A reductase
SNP, single nucleotide polymorphism; chr,chromosome; pos, position; se, standard error; F, the F statistic for each SNP, was calculated as: F=R2×(n-2)/(1-R2)
