# Supplementary material for: PCSK9 inhibitors and osteoporosis: mendelian randomization and meta-analysis
Source: BMC Musculoskelet Disord. 2024 Jul 16;25:548. doi: 10.1186/s12891-024-07674-w (PMC11251371; doi:10.1186/s12891-024-07674-w)
Supplement: Supplementary file 2 — Supplementary Material 2 [file 12891_2024_7674_MOESM2_ESM.xls]

## Sheet: Sheet1
Table S2 The detail of instrumental variable corresponding to PCSK9 and HMGCR for repeated analysis.
	SNP	chr	pos	Beta	SE	p-value	Effect alleles	Other alleles	R2	F
PCSK9	rs6691964	1	55433978	-0.0234719	0.00358388	5.8e-11	A	G	9.24691e-05	40.7405
PCSK9	rs556369867	1	55491135	0.0175746	0.00243048	4.8e-13	T	C	0.000136703	60.2321
PCSK9	rs72909541	1	55494301	-0.0334061	0.00501479	2.7e-11	T	C	9.81428e-05	43.2405
PCSK9	rs150119739	1	55520938	0.0452728	0.00520209	3.2e-18	A	G	0.000177351	78.1449
PCSK9	rs7525503	1	55522558	0.0454642	0.0075822	2e-09	T	G	8.24543e-05	36.3277
PCSK9	rs11587071	1	55522674	-0.0282322	0.00279415	5.3e-24	T	C	0.00022375	98.5939
PCSK9	rs10493176	1	55538552	-0.0531381	0.00394676	2.6e-41	G	T	0.000395571	174.335
PCSK9	rs3976734	1	55489960	-0.0297494	0.00231882	1.1e-37	G	A	0.000414636	182.741
PCSK9	rs200730299	1	55491853	-0.0543492	0.00278155	5.1e-85	C	A	0.000927479	408.975
PCSK9	rs17192725	1	55496131	0.0305717	0.00365832	6.4e-17	A	G	0.000161327	71.0831
PCSK9	rs17111503	1	55503448	0.0406795	0.00235743	1e-66	G	A	0.000649489	286.314
PCSK9	rs7546522	1	55516713	-0.0168117	0.00295297	1.2e-08	T	C	7.42081e-05	32.6943
PCSK9	rs2483205	1	55518316	-0.0295845	0.00214514	2.9e-43	T	C	0.000431029	189.969
PCSK9	rs11583974	1	55551718	0.0314531	0.00517068	1.2e-09	A	G	7.98753e-05	35.1914
PCSK9	rs56349475	1	55576102	-0.0475957	0.00671909	1.4e-12	C	T	0.000108718	47.9002
PCSK9	rs79396670	1	55588142	-0.0336489	0.00562029	2.1e-09	A	G	7.75274e-05	34.1569
PCSK9	rs146273942	1	55453841	-0.0538858	0.00722418	8.7e-14	A	G	0.000131539	57.9561
PCSK9	rs2479420	1	55492190	-0.0283879	0.0023826	9.9e-33	T	C	0.000311618	137.324
PCSK9	rs11810371	1	55496861	-0.0294547	0.00507333	6.4e-09	A	G	7.25809e-05	31.9774
PCSK9	rs11591147	1	55505647	-0.348456	0.00793088	1e-200	T	G	0.00416789	1843.82
PCSK9	rs11206513	1	55507649	0.0316517	0.0021463	3.2e-49	T	C	0.00048063	211.841
PCSK9	rs11206517	1	55526428	0.0680285	0.00580615	1e-31	G	T	0.000296648	130.725
PCSK9	rs2495517	1	55448842	0.0177548	0.0025792	5.8e-12	G	A	0.000103021	45.39
PCSK9	rs12732125	1	55470153	-0.10344	0.0073736	1e-44	T	C	0.000426991	188.189
PCSK9	rs2479395	1	55484582	0.0125674	0.00221762	1.5e-08	C	T	7.00063e-05	30.843
PCSK9	rs77875082	1	55485042	0.0481535	0.00605559	1.8e-15	A	G	0.000145335	64.0359
PCSK9	rs41294821	1	55513183	-0.0386615	0.00705365	4.2e-08	T	C	6.66248e-05	29.3531
PCSK9	rs472495	1	55521313	0.0425743	0.00218093	7.3e-85	T	G	0.000825848	364.123
PCSK9	rs530804537	1	55583210	-0.192336	0.00997554	7.8e-83	A	G	0.000826815	364.55
PCSK9	rs55637835	1	55466303	-0.0187129	0.00324835	8.4e-09	T	C	7.44248e-05	32.7899
PCSK9	rs12739979	1	55496648	-0.0202563	0.00254032	1.5e-15	T	C	0.000152432	67.1631
PCSK9	rs72660548	1	55500978	0.0509816	0.00777535	5.5e-11	G	C	9.41782e-05	41.4936
PCSK9	rs45613943	1	55518622	-0.0340702	0.0048672	2.6e-12	C	T	0.000107606	47.4104
HMGCR	rs75240579	5	74624484	-0.0372115	0.00487202	2.2e-14	T	C	0.000127459	56.1582
HMGCR	rs2006760	5	74562029	0.03556	0.00261075	3e-42	G	C	0.000412893	181.973
HMGCR	rs62366588	5	74664987	-0.0271295	0.00433093	3.7e-10	A	C	9.06747e-05	39.9498
HMGCR	rs141642272	5	74615209	0.0532822	0.00653971	3.7e-16	C	G	0.000147581	65.0257
HMGCR	rs55727654	5	74651864	0.042154	0.0029315	6.9e-47	A	G	0.00044991	198.294
HMGCR	rs111353455	5	74623949	0.0243909	0.00372718	6e-11	A	G	9.33718e-05	41.1382
HMGCR	rs2303152	5	74641707	0.0333589	0.00345272	4.4e-22	A	G	0.00020287	89.3912
HMGCR	rs116153450	5	74729433	-0.0303618	0.00499242	1.2e-09	A	C	8.12929e-05	35.816
HMGCR	rs12916	5	74656539	0.0621175	0.00212705	1.7e-187	C	T	0.00185295	817.82
HMGCR	rs17562727	5	74682474	0.0394972	0.00635898	5.3e-10	C	T	8.3787e-05	36.9149
HMGCR	rs80324692	5	74717761	-0.0260509	0.00385694	1.4e-11	T	C	0.000101215	44.594
HMGCR	rs115845757	5	74563700	0.048608	0.00785612	6.1e-10	A	G	8.80781e-05	38.8057
HMGCR	rs17648121	5	74650106	0.0619849	0.00619367	1.4e-23	T	C	0.000222723	98.1413
HMGCR	rs140092661	5	74682600	0.0329927	0.00582168	1.5e-08	T	A	7.17623e-05	31.6167
HMGCR	rs12659331	5	74757657	0.0251785	0.00459392	4.2e-08	C	A	6.51387e-05	28.6983
HMGCR	rs72633963	5	74630829	0.0564278	0.00316653	4.9e-71	A	G	0.000690781	304.53
HMGCR	rs10051965	5	74560487	0.0410063	0.00216518	5.4e-80	T	C	0.000783857	345.595
HMGCR	rs35122945	5	74610293	-0.0281057	0.00423755	3.3e-11	C	A	9.92619e-05	43.7336
HMGCR	rs4703665	5	74602898	0.0244938	0.00297742	1.9e-16	C	T	0.000154069	67.8845
PCSK9, proprotein convertase subtilisin/kexin 9; HMGCR, 3-hydroxy-3-methylglutaryl coenzyme A reductase
SNP, single nucleotide polymorphism; chr,chromosome; pos, position; se, standard error; F, the F statistic for each SNP, was calculated as: F=R2×(n-2)/(1-R2)
