# Supplementary material for: PCSK9 inhibitors and osteoporosis: mendelian randomization and meta-analysis
Source: BMC Musculoskelet Disord. 2024 Jul 16;25:548. doi: 10.1186/s12891-024-07674-w (PMC11251371; doi:10.1186/s12891-024-07674-w)
Supplement: Supplementary file 3 — Supplementary Material 3 [file 12891_2024_7674_MOESM3_ESM.xls]

## Sheet: Sheet1
Table S3 The effect of PCSK9 and HMGCR inhibitor on osteoporosis.
Outcomes	Drug Target	Method	NSNPs	Pval	OR	OR_lci95	OR_uci95
CHD(finn-b-I9_CHD)	PCSK9	MR Egger	14	0.00208131	0.436824	0.0213968	0.852252
		Weighted median	14	2.40266e-11	0.388978	0.111894	0.666062
		Inverse variance weighted	14	2.44752e-19	0.349991	0.121131	0.578851
		Simple mode	14	0.00815509	0.418532	-0.128941	0.966006
		Weighted mode	14	6.23845e-05	0.418532	0.123882	0.713183
CHD(finn-b-I9_CHD)	HMGCR	MR Egger	7	0.432322	1.71074	0.477834	2.94365
		Weighted median	7	0.000264639	0.501357	0.130364	0.87235
		Inverse variance weighted	7	4.85107e-06	0.46891	0.144177	0.793643
		Simple mode	7	0.229688	0.650428	0.019867	1.28099
		Weighted mode	7	0.0253596	0.541449	0.134887	0.948011
Osteoporosis(ukb-b-17796)	PCSK9	MR Egger	6	0.393561	1.01153	0.988003	1.03507
		Weighted median	6	0.0356851	1.00487	1.00034	1.00941
		Inverse variance weighted	6	0.0409361	1.00475	1.00021	1.00929
		Simple mode	6	0.968287	1.00017	0.992116	1.00823
		Weighted mode	6	0.567304	1.00233	0.99487	1.0098
Osteoporosis(ukb-b-17796)	HMGCR	MR Egger	3	0.484207	0.991238	0.974825	1.00765
		Weighted median	3	0.050605	1.00387	0.999997	1.00775
		Inverse variance weighted	3	0.0579881	1.00401	0.999872	1.00815
		Simple mode	3	0.17294	1.00741	1.00046	1.01437
		Weighted mode	3	0.425707	1.00244	0.997626	1.00725
Osteoporosis(ukb-b-12141)	PCSK9	MR Egger	9	0.482517	0.990474	0.965173	1.01577
		Weighted median	9	0.0304821	1.00768	1.00075	1.01462
		Inverse variance weighted	9	0.00519497	1.00818	1.00247	1.01389
		Simple mode	9	0.293825	1.00605	0.995523	1.01659
		Weighted mode	9	0.133858	1.00743	0.998732	1.01613
Osteoporosis(ukb-b-12141)	HMGCR	MR Egger	6	0.0409447	0.960222	0.933478	0.986965
		Weighted median	6	0.00492524	0.989294	0.981792	0.996797
		Inverse variance weighted	6	0.00911753	0.989591	0.981727	0.997456
		Simple mode	6	0.312832	0.992767	0.980085	1.00545
		Weighted mode	6	0.0586343	0.989119	0.980331	0.997906
Osteoporosis(finn-b-M13_OSTEOPOROSIS)	PCSK9	MR Egger	15	0.883418	0.971737	0.595983	1.34749
		Weighted median	15	0.500432	1.11492	0.798492	1.43134
		Inverse variance weighted	15	0.019682	1.41887	1.12486	1.71287
		Simple mode	15	0.449052	1.30079	0.638981	1.96261
		Weighted mode	15	0.494573	1.1198	0.803592	1.43601
Osteoporosis(finn-b-M13_OSTEOPOROSIS)	HMGCR	MR Egger	7	0.756508	1.51151	-0.960308	3.98333
		Weighted median	7	0.9537	0.980268	0.307509	1.65303
		Inverse variance weighted	7	0.815329	0.936525	0.386185	1.48686
		Simple mode	7	0.878398	0.930486	0.0459533	1.81502
		Weighted mode	7	0.991042	0.995256	0.19891	1.7916
Osteoporosis(ukb-a-87)	PCSK9	MR Egger	13	0.270652	0.995947	0.989085	1.00281
		Weighted median	13	0.754164	1.00091	0.995215	1.00661
		Inverse variance weighted	13	0.471531	1.00161	0.997234	1.00598
		Simple mode	13	0.451801	1.00397	0.993984	1.01396
		Weighted mode	13	0.312947	0.996679	0.990488	1.00287
Osteoporosis(ukb-a-87)	HMGCR	MR Egger	7	0.0615582	0.964479	0.934952	0.994005
		Weighted median	7	0.0218249	0.990076	0.981552	0.9986
		Inverse variance weighted	7	0.0291345	0.991398	0.983637	0.999159
		Simple mode	7	0.109462	0.988307	0.976032	1.00058
		Weighted mode	7	0.0771442	0.98971	0.980195	0.999225
PCSK9, proprotein convertase subtilisin/kexin 9; HMGCR, 3-hydroxy-3-methylglutaryl coenzyme A reductase; CHD, coronary heart disease; SNP, single nucleotide polymorphism; OR, odds ratio
