# Supplementary material for: PCSK9 inhibitors and osteoporosis: mendelian randomization and meta-analysis
Source: BMC Musculoskelet Disord. 2024 Jul 16;25:548. doi: 10.1186/s12891-024-07674-w (PMC11251371; doi:10.1186/s12891-024-07674-w)
Supplement: Supplementary file 4 — Supplementary Material 4 [file 12891_2024_7674_MOESM4_ESM.xls]

## Sheet: Sheet1
Table S4 The effect of PCSK9 and HMGCR inhibitor on osteoporosis for repeated analysis.
Outcomes	Drug Target	Method	NSNPs	Pval	OR	OR_lci95	OR_uci95
CHD(finn-b-I9_CHD)	PCSK9	MR Egger	28	5.18695e-07	0.453032	0.218288	0.687775
		Weighted median	28	4.81515e-15	0.474889	0.288521	0.661256
		Inverse variance weighted	28	2.02671e-22	0.416165	0.239758	0.592572
		Simple mode	28	0.000844342	0.389899	-0.101802	0.8816
		Weighted mode	28	9.05887e-10	0.462259	0.297106	0.627412
CHD(finn-b-I9_CHD)	HMGCR	MR Egger	19	0.302853	0.548156	-0.560835	1.65715
		Weighted median	19	0.000143615	0.513512	0.169916	0.857108
		Inverse variance weighted	19	7.20253e-06	0.464735	0.130054	0.799417
		Simple mode	19	0.016259	0.391264	-0.302549	1.08508
		Weighted mode	19	0.00241677	0.516446	0.149067	0.883825
Osteoporosis(ukb-a-87)	PCSK9	MR Egger	28	0.262402	0.996305	0.989972	1.00264
		Weighted median	28	0.786422	0.999197	0.993389	1.00501
		Inverse variance weighted	28	0.613097	1.00109	0.996865	1.00532
		Simple mode	28	0.625278	1.0027	0.991988	1.01342
		Weighted mode	28	0.848027	0.999442	0.993791	1.00509
Osteoporosis(ukb-a-87)	HMGCR	MR Egger	18	0.516584	0.993556	0.974452	1.01266
		Weighted median	18	0.0525653	0.992465	0.984818	1.00011
		Inverse variance weighted	18	0.00779521	0.992249	0.986517	0.997981
		Simple mode	18	0.170824	0.99066	0.977799	1.00352
		Weighted mode	18	0.0536516	0.99202	0.984445	0.999594
Osteoporosis(ukb-b-12141)	PCSK9	MR Egger	14	0.286107	1.0096	0.992825	1.02638
		Weighted median	14	0.0324049	1.00845	1.00074	1.01617
		Inverse variance weighted	14	0.00911012	1.00792	1.00199	1.01384
		Simple mode	14	0.175287	1.00801	0.997104	1.01891
		Weighted mode	14	0.0939168	1.00837	0.99933	1.01741
Osteoporosis(ukb-b-12141)	HMGCR	MR Egger	12	0.31412	0.989534	0.970078	1.00899
		Weighted median	12	0.00616776	0.990445	0.983573	0.997316
		Inverse variance weighted	12	0.000449186	0.989876	0.984193	0.995559
		Simple mode	12	0.2515	0.992927	0.981434	1.00442
		Weighted mode	12	0.0217725	0.990037	0.982688	0.997386
Osteoporosis(finn-b-M13_OSTEOPOROSIS)	PCSK9	MR Egger	29	0.911309	1.02287	0.62864	1.41711
		Weighted median	29	0.538094	1.11885	0.761358	1.47633
		Inverse variance weighted	29	0.010349	1.55382	1.21692	1.89073
		Simple mode	29	0.122774	1.85601	1.09429	2.61774
		Weighted mode	29	0.301936	1.16663	0.8794	1.45387
Osteoporosis(finn-b-M13_OSTEOPOROSIS)	HMGCR	MR Egger	19	0.592676	1.4986	0.0443979	2.95279
		Weighted median	19	0.981586	1.00703	0.412058	1.602
		Inverse variance weighted	19	0.469271	0.846826	0.396521	1.29713
		Simple mode	19	0.646752	0.813356	-0.0554061	1.68212
		Weighted mode	19	0.908543	0.96559	0.376498	1.55468
Osteoporosis(ukb-b-17796)	PCSK9	MR Egger	8	0.272947	1.00997	0.993857	1.02608
		Weighted median	8	0.0124685	1.00655	1.00143	1.01168
		Inverse variance weighted	8	0.074299	1.00473	0.999548	1.00991
		Simple mode	8	0.0716285	1.00956	1.00077	1.01834
		Weighted mode	8	0.063594	1.0074	1.00084	1.01397
Osteoporosis(ukb-b-17796)	HMGCR	MR Egger	2	NA	NA	NA	NA
		Weighted median	2	NA	NA	NA	NA
		Inverse variance weighted	2	0.44512	1.00197	0.996915	1.00703
		Simple mode	2	NA	NA	NA	NA
		Weighted mode	2	NA	NA	NA	NA
PCSK9, proprotein convertase subtilisin/kexin 9; HMGCR, 3-hydroxy-3-methylglutaryl coenzyme A reductase; CHD, coronary heart disease; SNP, single nucleotide polymorphism; OR, odds ratio
