# Supplementary material for: PCSK9 inhibitors and osteoporosis: mendelian randomization and meta-analysis
Source: BMC Musculoskelet Disord. 2024 Jul 16;25:548. doi: 10.1186/s12891-024-07674-w (PMC11251371; doi:10.1186/s12891-024-07674-w)
Supplement: Supplementary file 5 — Supplementary Material 5 [file 12891_2024_7674_MOESM5_ESM.xls]

## Sheet: Sheet1
Table S5 The result of heterogeneity test and horizontal pleiotropic test.
Outcomes	Drug Target	Heterogeneity test				Horizontal pleiotropic test
		Method	Q	Q_df	Q_pval	egger_intercept	SE	p-value
CHD(finn-b-I9_CHD)	PCSK9	MR Egger	19.3062	12	0.081401	0.0139184	0.0112056	0.23793
		Inverse variance weighted	21.7884	13	0.0587287
CHD(finn-b-I9_CHD)	HMGCR	MR Egger	3.94864	5	0.556834	0.0599934	0.0284263	0.0885669
		Inverse variance weighted	8.40281	6	0.210052
Osteoporosis(ukb-b-17796)	PCSK9	MR Egger	8.47177	4	0.0757475	0.000244772	0.000427204	0.59734
		Inverse variance weighted	9.16706	5	0.102583
Osteoporosis(ukb-b-17796)	HMGCR	MR Egger	0.00695029	1	0.933559	-0.000591639	0.000376878	0.361083
		Inverse variance weighted	2.47135	2	0.290639
Osteoporosis(ukb-b-12141)	PCSK9	MR Egger	3.14654	7	0.871123	-0.000669154	0.000475017	0.201761
		Inverse variance weighted	5.13096	8	0.743491
Osteoporosis(ukb-b-12141)	HMGCR	MR Egger	3.46026	4	0.483946	-0.00135594	0.000598436	0.0861254
		Inverse variance weighted	8.59416	5	0.126388
Osteoporosis(finn-b-M13_OSTEOPOROSIS)	PCSK9	MR Egger	9.76764	13	0.712816	-0.037392	0.0135033	0.0159448
		Inverse variance weighted	17.4356	14	0.233707
Osteoporosis(finn-b-M13_OSTEOPOROSIS)	HMGCR	MR Egger	0.496984	5	0.992233	0.0221662	0.0569323	0.713053
		Inverse variance weighted	0.648572	6	0.995534
Osteoporosis(ukb-a-87)	PCSK9	MR Egger	2.82954	11	0.992792	-0.000392857	0.000187023	0.0595403
		Inverse variance weighted	7.24199	12	0.841216
Osteoporosis(ukb-a-87)	HMGCR	MR Egger	4.52022	5	0.477182	-0.00125562	0.000669171	0.119431
		Inverse variance weighted	8.04101	6	0.235114
PCSK9, proprotein convertase subtilisin/kexin 9; HMGCR, 3-hydroxy-3-methylglutaryl coenzyme A reductase; SE, standard error;
