# Supplementary material for: PCSK9 inhibitors and osteoporosis: mendelian randomization and meta-analysis
Source: BMC Musculoskelet Disord. 2024 Jul 16;25:548. doi: 10.1186/s12891-024-07674-w (PMC11251371; doi:10.1186/s12891-024-07674-w)
Supplement: Supplementary file 6 — Supplementary Material 6 [file 12891_2024_7674_MOESM6_ESM.xls]

## Sheet: Sheet1
Table S6 The result of heterogeneity test and horizontal pleiotropic test for repeated analysis.
Outcomes	Drug Target	Heterogeneity test				Horizontal pleiotropic test
		Method	Q	Q_df	Q_pval	egger_intercept	SE	p-value
CHD(finn-b-I9_CHD)	PCSK9	MR Egger	43.8545	26	0.0156696	0.00744425	0.00695403	0.294234
		Inverse variance weighted	45.7874	27	0.0134095
CHD(finn-b-I9_CHD)	HMGCR	MR Egger	39.7545	17	0.00140145	0.00739666	0.0241041	0.762675
		Inverse variance weighted	39.9747	18	0.00210387
Osteoporosis(ukb-b-17796)	PCSK9	MR Egger	14.3472	6	0.0259896	0.000166612	0.00024811	0.526882
		Inverse variance weighted	15.4255	7	0.0309163
Osteoporosis(ukb-b-17796)	HMGCR	MR Egger	NA		NA	NA	NA	NA
		Inverse variance weighted	1.90918	1	0.167054
Osteoporosis(ukb-b-12141)	PCSK9	MR Egger	4.78693	12	0.964719	5.35954e-05	0.00025705	0.838334
		Inverse variance weighted	4.8304	13	0.978739
Osteoporosis(ukb-b-12141)	HMGCR	MR Egger	13.5105	10	0.196512	-1.54165e-05	0.000421216	0.971524
		Inverse variance weighted	13.5123	11	0.261162
Osteoporosis(finn-b-M13_OSTEOPOROSIS)	PCSK9	MR Egger	33.0475	27	0.195506	-0.0369085	0.0118242	0.00425753
		Inverse variance weighted	44.9732	28	0.0222007
Osteoporosis(finn-b-M13_OSTEOPOROSIS)	HMGCR	MR Egger	10.4832	17	0.882135	0.025567	0.0315997	0.429642
		Inverse variance weighted	11.1378	18	0.888416
Osteoporosis(ukb-a-87)	PCSK9	MR Egger	10.8964	26	0.995878	-0.000284662	0.000142987	0.0571081
		Inverse variance weighted	14.8597	27	0.971353
Osteoporosis(ukb-a-87)	HMGCR	MR Egger	18.2564	16	0.309098	5.82994e-05	0.000410438	0.88882
		Inverse variance weighted	18.2794	17	0.371421
PCSK9, proprotein convertase subtilisin/kexin 9; HMGCR, 3-hydroxy-3-methylglutaryl coenzyme A reductase; SE, standard error;
